# Supplementary material for: Reported oral and anal sex among adolescents and adults reporting heterosexual sex in sub-Saharan Africa: a systematic review
Source: Reprod Health. 2019 May 6;16:48. doi: 10.1186/s12978-019-0722-9 (PMC6501425; doi:10.1186/s12978-019-0722-9)
Supplement: Supplementary file 2 — Table S1. Selected data from quantitative studies reporting on heterosexual oral and anal sex in sub-Saharan Africa by year of publication. Table S2. Reported condom use during penetrative heterosexual sex (oral, anal and vaginal). Table S3. Risk of bias assessment for quantitative studies. Table S4. Risk of bias assessment of qualitative studies. (XLSX 41 kb) [file 12978_2019_722_MOESM2_ESM.xlsx]

## Sheet: supplementary table 1
Table S1: Selected data from quantitative studies reporting on heterosexual oral and anal sex in sub-Saharan Africa by year of publication
GP – General Population; KAP - Key Affected Population. ACASI: ; FtFI; PDA: M – Male; F – Female; X – Not reported; Kig – Kigali; Mom – Mombasa; NS – Not stated; Pry - Primary; Sec –Secondary; RCT – Randomised Control Trial; Ref – References; ¥ - Okafor et al reported proportion of boys and girls that had practiced oral and heterosexual anal sex as a single outcome.
Author; Year	Country	Study design	Sampling; Data collection methods	Study population	Sample size	Gender (M/F); Age (yrs)	Oral sex			Anal sex			Assessment of Risk of Bias
							Reported Prevalence (%)		Reporting period	Reported Prevalence (%)		Reporting period
							Receptive	Insertive		Receptive	Insertive
Soyinka 1979	Nigeria	Cross-sectional	Probability sampling; Self-administered interview	University students (GP)	802	M&F; NS	5. 0		Ever practiced	0.3		Ever practiced	high risk of bias
Van de Perre et al 1985	Rwanda	Case control	Convenience sampling; Medical records	FSW (KAP)	118	F; 16-42	1.8	0.5	Ever practiced	2.3	X	Ever practiced	high risk of bias
Wilson et al 1989	Zimbabwe	Cross-sectional	Convenience sampling; Not reported	FSW & Male clients (KAP)	200	M:18-48	M: 10.0	M: 4.0	Last sexual act	FSW: 9.0	M: 11.0	Last sexual act	high risk of bias
						F: 17-40	FSW: 1.0	FSW: 1.0
Katsivo et al 1991	Kenya	Cross-sectional	Volunteer based sampling: Face-to-face interview	Women working in food & recreational facilities (KAP)	250	F: >=18	X	x	x	0.4	x	Ever practiced	high risk of bias
Akande 1994	Nigeria & Zimbabwe	Cross-sectional	Quota sampling; Self-administered interview	University students (GP)	1449	M&F; 17-21	Nigeria: 46.4		Ever practiced	Nigeria: 28.2		Ever practiced	high risk of bias
							Zimbabwe: 35.2			Zimbabwe: 11.8
Cossa et al 1994	Mozambique	cross-sectional	Convenience sampling; Face-to-face interview	Adolescent & Adults women in community (GP)	1728	F: 14-45	0.2		Ever practiced	0.2	X	Ever practiced	high risk of bias
Feldman et al 1997	Zambia	Mixed methods	Probability sampling; Face-to-face interview	Adolescents & Adults in schools/community (GP)	276	M&F; 14-20	25.3	11.7	Ever practiced	10.0		Ever practiced	high risk of bias
Abdool karim et al 1998	South Africa	Cross-sectional	Not reported; Method of interview not reported	FSW (KAP)	145	F: 24	X	X	X	42.8	X	Ever practiced	high risk of bias
Matasha et al 1998	Tanzania	Cross-sectional	Probability sampling; Self-administered interview	Adolescents in schools/community (GP)	Pry (M: 276; F: 308)	M&F; Pry: 10-19	Pry (M: 39.0; F: 40.0)		First sexual act	Pry(F):9.0;	Pry (M): 8.0;	First sexual act	low risk of bias
					Sec (M: 206; F: 102)	M&F; Sec:14-19	Sec (M: 2.0; F: 12.0)			Sec (F): 0	Sec (M): 0.5
Tengia-Kessy et al 1998	Tanzania	Cross-sectional	Probability sampling; Face-to-face interview	Adolescents & Adults in schools/community (GP)	M: 476	M&F; 15-24	M: 5.7		Ever practiced	X		X	high risk of bias
					F: 527		F: 4.7
Fawole et al 1999	Nigeria	Revised medical records	Convenience sampling; Medical records	Adolescents in schools/community (GP)	119	M&F; 15-19	1.7		Ever practiced	X		X	high risk of bias
Sallah et al 1999	Togo	Cross-sectional	Probability sampling; Face-to-face interview	University students (GP)	954	M&F:>=15	20.6 vs 36.1		Ever practiced	37.8	X	Ever practiced	low risk of bias
Okesola et al 2000	Nigeria	Revised medical records	Convenience sampling; Medical records	Adolescents & Adults in schools/community (GP)	69	M&F; 17-74	3. 0		Ever practiced	X		X	high risk of bias
Fonck et al 2000	Kenya	RCT	Snow ball sampling; Face-to-face interview	FSW (KAP)	318	F; 18-57	X		X	14.0	X	Ever practiced	low risk of bias
Gathece et al 2000	Kenya	Mixed methods	Not reported: Face-to-face interview	FSW (KAP)	322	F: Mean 30.5	9.0		Ever practiced	X	X	X	high risk of bias
Ramjee et al 2002	South Africa	Cross-sectional	venue based sampling; Face-to-face interview	Truck drivers (KAP)	391	M; 18-71	X		X	X	42.0	Ever practiced	low risk of bias
van Damme et al 2002	South Africa	RCT	Venue-based sampling; Face-to-face interview	FSW (KAP)	765	F: >=16	X	X	X	14.1	X	Ever practiced	low risk of bias
Kalichman et al 2004	South Africa	Cross-sectional	Convenience sampling; Self-administered interview	Adult women in community (GP)	272	F; 25-35	X		X	18.8	X	Past 3 months	high risk of bias
Nicholas 2004	South Africa	Cross-sectional	Convenience sampling; Self-administered interview	University students (GP)	M: 482	M&F; 17-24	M: 22.8		Ever practiced	F: 8.4	M: 10.8	Ever practiced	high risk of bias
					F: 775		F: 18.2
Dunkle et al 2005	South Africa	Cross-sectional	Volunteer sampling; Face-to-face interview	FSW (KAP)	316	F:16-43	24.1		Ever practiced	5.8	X	Ever practiced	low risk of bias
Nnoruka et al 2005	Nigeria	Cross-sectional	Convenience sampling; Not reported	HIV positive men & women (KAP)	31	M&F; 23-32	13.3		Ever practiced	3.3		Ever practiced	high risk of bias
Okafor et al 2005¥	Nigeria	Cross-sectional	Probability sampling; Self-administered interview	University students (GP)	M: 399 F: 551	M&F; 15-30	M: 25.0¥		Ever practiced	X		X	high risk of bias
							F: 42.1¥
Mpofu et al 2006	South Africa	Cross-sectional	Probability sampling; Face-to-face interview	Adolescents & Adults in schools/community (GP)	630	M&F; 11-29	X		X	9.7		Ever practiced	high risk of bias
Schwandt et al 2006	Kenya	Cross-sectional	Probability sampling; Face-to-face interview	FSW (KAP)	236	F; 15-63	X		X	40.8	X	Ever practiced	low risk of bias
Jaspan et al 2007	South Africa	Cross-sectional	Convenience sampling; Self administered & PDA interview	Adolescents in schools/community (GP)	212	M & F: 11-19	X	X	x	Paper: 2.4; PDA: 3.8		Ever practiced	low risk of bias
Operario et al 2007	South Africa	Cross-sectional	Probability sampling; Face-to-face interview	Adolescent & adult in community (GP)	11904	M & F: 15-24	F: 8.9 vs 11.4; M: 10.4 vs 10.3		Ever practiced	3.1 vs 3.8	3.4 vs 3.1	Ever practiced	low risk of bias
Allen et al 2007	Tanzania	Cohort	Probability sampling; Face-to-face interview & Self-administered interview	Women working in food & recreational facilities (KAP)	150	F; NS	X		X	FFI: 1.4; Diary: 2.1	X	Past 1 month	high risk of bias
Watson-Jones et al 2007	Tanzania	RCT	Venue based sampling; Face-to-face interview	Women working in food & recreational facilities (KAP)	2719	F; 16-35	X		X	2.4	X	Ever practiced	low risk of bias
Bing et al 2008	Angola	Case control	Probability sampling; Face-to-face interview	Adult in community (KAP)	568	M:18-51	X	X	X	X	< 20.0	Ever practiced	low risk of bias
Cornman et al 2008	South Africa	RCT	Convenience sampling; Self-administered interview	HIV positive men & women (KAP)	152	M&F; 18-58	11.0		Past 3 months	F: 27.0	M: 28.3	Past 3 months	high risk of bias
Grijsen et al 2008	Kenya	Cross-sectional	Volunteer sampling; Face-to-face interview	HIV positive men & women (KAP)	361	F; 23-33	X		X	F: 18.0	X	Past 3 months	low risk of bias
Skoler-Karpoff et al 2008	South Africa	RCT	Venue-based sampling; Self-administered interview	Adolescent & adults in schools/community (GP)	6202	F: >= 16	8.0		Past 3months	2.0	X	Past 3months	low risk of bias
Morhason-Bello et al 2008	Nigeria	Cross-sectional	Probability sampling; Self-administered interview	Adolescents & Adults in schools/community (GP)	695	M&F; 12-24	47.2		Ever practiced	15.2		Ever practiced	high risk of bias
Pluddemann et al 2008	South Africa	Cross-sectional	Probability sampling; Audio computer assisted self-interview	Adolescents in schools/community (GP)	M: 2041 F: 2433	M&F; 12-14	M: 26.2		Ever practiced	F: 7.1	M: 23.3	Ever practiced	high risk of bias
							F: 8.1
Adoga et al 2009	Nigeria	Cross-sectional	Volunteer sampling; Self administered interview	Adult in community (KAP)	M: 300	M: Mean 29.2	X	X	X	X	M: 11.7	Ever practiced	low risk of bias
Andersson et al 2009	South Africa	Cross-sectional	Volunteer sampling; Face-to-face interview	Adolescent & adult in community (GP)	Anal sex: 358; Oral sex: 141	M&F: 18-60	steady: 40		Past 6 months	steady: 6.2		Past 6 months	high risk of bias
					Oral sex:357; Anal sex:141		causal: 32.9			casual: 9.2
Bamidele et al 2009	Nigeria	Cross-sectional	Probability sampling; Self-administered interview	Adolescents in schools/community (GP)	521	M&F; 10-19	13.3		Ever practiced	12.4		Ever practiced	high risk of bias
Kalichman et al 2009	South Africa	Cross-sectional	Venue based sampling; Self-administered interview	Adult men & women in community/clinics (KAP)	M: 2593 F: 1818	M&F; Mean age: 30	X		X	F: 10.0	M: 14.0	Past 3 months	low risk of bias
Kazaura et al 2009	Tanzania	Cross-sectional	Probability sampling; Self-administered interview	Adolescents in schools/community (GP)	885	M&F; 10-19	M: 9.4		Ever practiced	F: 5.4	M: 8.5	Ever practiced	high risk of bias
							F: 5.8
van der Elst et al 2009	Kenya	Cohort	Probability sampling; Audio computer assisted and face-to-face interview	Adult women in community (GP)	139	F: Median age 28	X	X	X	ACASI:39.6; FtFI:43.9	X	Ever practiced	low risk of bias
Ambaw et a 2010	Ethiopia	Mixed methods	Probability sampling; Self-administered interview	University students (GP)	Oral sex:1945; Anal sex:1921	M&F: 17-45	M: 9.8; F: 6.3		Ever practiced	M: 4.6; F: 2.9		Ever practiced	low risk of bias
Opoku 2010	Ghana	Cross-sectional	Venue based sampling; Not reported	Women working in food & recreational facilities (KAP)	1143	F; 18-35	42.3		Ever practiced	11.5		Ever practiced	high risk of bias
Abdool karim et al 2010	South Africa	RCT	Volunteer sampling; Self administered interview	Adolescent & adult women in community/clinic (GP)	Rural:611 & Urban:278	F:18-40	X	X	X	Rural: 0.5; Urban: 0.4	X	Past month	high risk of bias
Abdool karim et al 2011	South Africa	Cohort	Volunteer sampling; Face-to-face interview	Adolescent & adult women in community(GP)	Rural: 477: Urban: 117	F:14-30	X	X	X	Rural: 0.8; Urban: 6.8	X	Past month	low risk of bias
Kalichman et al 2011	South Africa	Cross-sectional	Volunteer sampling; Self-administered interview	Men & women attending bars/nightclubs (KAP)	M: 3372 F: 1573	M&F; ≥18	X		X	F: 11.0	M: 15.0	Past 1 month	low risk of bias
Mensch et al 2011	South Africa	RCT	Venue-based sampling; ACASI &Face-to-face interview	Adult women in community/clinic (GP)	ACASI: 275; FTFI: 274	18-40	X	X	X	ACASI: 7.8; FtFI: 1.9	X	Past month	low risk of bias
Nel et al 2011	South Africa	Cross-sectional	Venue-based sampling; Face-to-face interview	Adolescents & adults in schools/community (GP)	Madibeng: 798; Mbekweni:800	F: 18-35	Madibeng:12.9; Mbekweni:8.6		Ever practiced	Madbeng:1.9; Mbekweni:1.5	X	Ever practiced	low risk of bias
Maswanya et al 2011	Tanzania	Cross-sectional	Probability sampling; Face-to-face interview	Adolescents & Adults in schools/community (GP)	247	F; 18-24	38.5		Ever practiced	34.8	X	Ever practiced	high risk of bias
Priddy et al 2011	Kenya	Cross-sectional	Convenience sampling; Face-to-face interview	FSW (KAP)	200	F; 18-60	X		X	37.8	X	Ever practiced	high risk of bias
Veldhuijezn et al 2011	Kenya & Rwanda	Mixed methods	Snow ball sampling; Face-to-face interview	FSW (KAP)	Kigali: 800 Momb:820	Kig: F; 22-30	X	X	x	Kig: 5.5 Mom:4.3	X	Past 3 months	low risk of bias
						Mom: F; 24-36
Venkatesh et al 2011	South Africa & Zimbabwe	RCT	Venue based sampling; Audio computer assisted self-interview	HIV positive men & women (KAP)	327	F; 18-49	X	X	X	4.8	X	Past 3 months	low risk of bias
Chege et al 2012	Kenya	Cohort	Convenience sampling; Audio computer assisted self-interview	Adult men & women in community (GP)	M: 347	M&F; 18-34	M: 29.0		Past 3 months	F: 21.0	M: 25.0	Past 3 months	high risk of bias
					F: 278		F: 21.0
Cherie et al 2012	Ethiopia	Cross-sectional	Probability sampling; Self-administered interview	Adolescents & Adults in schools/community (GP)	3840	M&F; 15-24	5.4		Ever practiced	4.3		Ever practiced	low risk of bias
							51.6		Past 12 months	57.1		Past 12 months
Guedou et al 2012	South Africa, Uganda, Benin	Cross-sectional	Probability sampling; Face-to-face interview	FSW (KAP)	1367	F: >18	8.3		Past 1 month	2.2	X	Past 1 month	low risk of bias
Loggerenberg et al 2012	South Africa	Cohort	Convenience sampling; Self administered interview	HIV positive women (KAP)	245	F: >=18	13.9		Ever practiced	17.1	X	Ever practiced	high risk of bias
Clain et al 2012	South Africa	Cross-sectional	Probability sampling; Self administered interview	Adolescent & adult in community (KAP)	M:981; F:492	M&F >=18	X	X	X	6.9	10.6	Past month	low risk of bias
Peltzer 2012	South Africa	Case control	Convenience sampling; Face-to-face interview	HIV positive men & women (KAP)	2255	M&F; ≥18	13.4		Past 3 months	7.7		Past 3 months	high risk of bias
Essomba et al 2013	Cameroun	Cross-sectional	Convenience sampling; Face-to-face interview	FSW (KAP)	112	F:20-29	X	X	X	20.5	X	Ever practiced	low risk of bias
Gevers et al 2013	South Africa	Cross-sectional	Probability sampling; Audio computer assisted self-interview	Adolescents in schools/community (GP)	M: 190 F: 82	M&F; 12-15	M: 19.5; F: 11.8		Ever practiced	F: 1.4	M: 10.5	Ever practiced	low risk of bias
							M: 4.8; F: 2.8		Past 3 months	F: 1.1	M: 7.4	Past 3 months
Kakoko 2013	Tanzania	Cross-sectional	Probability sampling; Self-administered interview	Adolescents in schools/community (GP)	3187	M&F; 12-14	4.4		Ever practiced	6.4		Ever practiced	low risk of bias
Lambdin et al 2013	Tanzania	Cross-sectional	Venue based sampling; Self-administered interview	Adult men & women in community/clinics (KAP)	M: 1698 F: 153	M: Mean age: 31; F: Mean age 29	X	X	X	24	7	Past 12 months	low risk of bias
Scott-Sheldon et al 2013	South Africa	Cross-sectional	Snow ball sampling; Self-administered interview	Men attending bars/nightclubs (KAP)	820	M; ≥18	X		X	X	25.4	Ever practiced	low risk of bias
Vogt et al 2013	South Africa	Cross-sectional	Convenience sampling; Self-administered interview	Adult men & women in community/clinics (KAP)	68	M&F; 28-36	M: 79.4		Ever practiced	X		X	high risk of bias
							F: 76.5
Gaffoor et al 2013	South Africa	RCT	Volunteer sampling; Face-to-face interview	Adult women in community (GP)	1485	F: >=18	19.9		Past 3 months	5.6	X	Past 3months	low risk of bias
Gray 2013	South Africa	RCT	Volunteer sampling; Face-to-face interview	Adult men & women in community (GP)	M: 441; F:360	M & F: 18-35	X	x	X	2.5	2.7	Past 6 months	high risk of bias
Asekun-Olarinmoye et al 2014	Nigeria	Cross-sectional	Probability sampling; Self administered interview	University students (GP)	226	M&F: Mean age: 23.6	16.4		Ever practiced	4.4		Ever practiced	High risk of bias
Jemmott et al 2014	South Africa	RCT	Probability sampling; ACASI	Adolescents & adults in schools/community (GP)	1181	M: 18-45	X	X	x	X	Steady: 11.3; Casual: 7.7	Ever practiced	low risk of bias
Guffey et al 2014	South Africa	RCT	Venue-based sampling; Face-to-face interview	Adolescent & adult women in schools/community(GP)	3087	F: >=18	X	X	X	5	X	Ever practiced	low risk of bias
Davidson et al 2014	South Africa	Cross-sectional	Volunteer sampling; Face-to-face interview	Adult men in the community (GP)	125	M; 17-64	40.8		Ever practiced	X		X	high risk of bias
Folayan et al 2014	Nigeria	Cross-sectional	Probability sampling; Face-to-face interview	Adolescents in schools/community (KAP)	357	M&F; 10-19	26. 6		Ever practiced	6.7		Ever practiced	low risk of bias
							M: 15.1; F: 23.3		Last sexual act	F: 3.4	M: 5.6	Last sexual act
Githuka et al 2014	Kenya	Cross-sectional	Probability sampling; Face-to-face interview	Adult women in community (KAP)	118	F: Median age 30.3	X	X	X	31.4	X	Ever practiced	low risk of bias
Kerwin et al 2014	Malawi	Cross-sectional	Probability sampling; Face-to-face interview	Adult men in community (GP &KAP)	2753	M; 18-30	1.7-11.7		Ever practiced	X		X	low risk of bias
Mbulawa et al 2014	South Africa	Cross-sectional	Venue-based sampling; Face-to-face interview	Adult men & women in community/clinic (GP)	221	M: Mean age 38; F: Mean age 34	M: 6.2; F: 8.7		Past 6 months	X	X	X	high risk of bias
Meque et al 2014	Mozambique	Cohort	Probability sampling; Face-to-face interview	Adult women in community (GP)	411	F; 18-35	7.4		Ever practiced	X		X	low risk of bias
Thurston et al 2014	South Africa	Cross-sectional	Convenience sampling; Face-to-face interview	Adolescent in schools/community (GP)	818	F:16-18	X	X	X	5	X	Ever practiced	high risk of bias
Anyanwu et al 2015	Nigeria	Cross-sectional	Convenience sampling; Self-administered interview	Adolescent & adult in community (GP)	102	F: 16-29	X	X	X	46.5	X	Ever practiced	high risk of bias
Noguchi et al 2015	South Africa	RCT	Volunteer sampling; ACASI	Adult women in community (GP)	3141	F: 21-27	X	X	X	20.3	X	Past 3months	low risk of bias
Palanee-Phillips et al 2015	Malawi; South Africa; Uganda & Zimbabwe	RCT	Volunteer sampling; Face-to-face interview	Adolescent & adult in schools/community (GP)	Mal:272; SA:1426; Ugan: 253; Zimb:678	F:18-45	X	X	X	Mal:1.0: SA: 3.0; Ugan:2.0: Zim:1.0	X	Past 3months	low risk of bias
Animasahun et al 2016	Nigeria	Cross-sectional	Probability sampling; Self-administered interview	Adolescents in schools/community (GP)	19	F: 10-19	5.3		Ever practiced	X	X	X	low risk of bias
Arulogun et al 2016	Nigeria	Cross-sectional	Probability sampling; Self-administered interview	Adolescent & adult in community (GP)	270	M: Mean age:21.7; F:Mean age:20.9	43.8		Ever practiced	X	X	X	low risk of bias
Dubbink et al 2016	South Africa	Cross-sectional	Probability sampling; Face-to-face interview	Adult women in community/clinic (GP)	569	F: 18-49	13.4	X	Past 6 months	4.6	X	Past 6 months	low risk of bias
Lawan et al 2016	Nigeria	Mixed methods	Probability sampling; Face-to-face interview	Adult men & women in community/clinics (KAP)	160	M&F:18-34	1.5		Ever practiced	72.0		Ever practiced	low risk of bias
Luma et al 2016	Cameroun	Cross-sectional	Convenience sampling; Face-to-face interview	Adult men & women in community/clinics (KAP)	369	M&F:>=21	X	X	X	5.7		Ever practiced	high risk of bias
McLellan-Lemal et al 2016	Kenya	Cohort	Convenience sampling; Audio computer assisted self-interview	Adult women in community (GP)	463	F: 18-35	X	X	X	7.3	X	Past 12 months	low risk of bias
Teasdale et al 2016	South Africa & Zimbabwe	Cross-sectional	Probability sampling; Audio computer assisted self-interview	Adult women in community (GP)	2540	F: 18-45	X	X	X	5.4	X	Last sexual act	low risk of bias
Dareng et al 2017	Nigeria	Cohort	Probability sampling; Face-to-face interview	Adult women in community (GP)	725	>=18	3	4.6	Ever practiced	0.7	X	Ever practiced	low risk of bias
Giorgio et al 2017	Nigeria	Cross-sectional	Snow ball Sampling; Face-to-face interview	Adolescent & adult in community (KAP)	935	F:16-39	X	X	X	13.4	X	Ever practiced	low risk of bias
Hladik et al 2017	Uganda	Cross-sectional	Snow ball Sampling; Audio computer assisted self-interview	FSW (KAP)	942	F>=15	X	X	X	13.6	X	Ever practiced	low risk of bias
Longo et al 2017	Central African Republic	Cross-sectional	Venue-based sampling; Face-to-face interview	FSW (KAP)	345	F: Median age 23	X	X	X	24.0	X	Last sexual act	low risk of bias
Shayo et al 2017	Tanzania	Mixed methods	Probability sampling; Face-to-face interview	Adolescent & adult in community (KAP & GP)	903	M&F:>=15	X	X	X	18.5		Past 12 months	low risk of bias
Chikandiwa et al 2018	South Africa	Cohort	Probability sampling; Audio computer assisted self-interview	Adult men in community (KAP)	181	23-62	15.0		Ever practiced	X	X	X	low risk of bias
Davey et al 2018	South Africa	Cross-sectional	Probability sampling; Face-to-face interview	Adult women in community (GP)	376	>=18	21	22.8	Past 12 months	8.0	X	Past 12 months	low risk of bias
Maheu-Giroux et al 2018	Côte d’ Ivoire	Cross-sectional	Snow ball sampling; Face-to-face interview	FSW (KAP)	466	>=18	X	X	X	24.0	X	Past 12 months	low risk of bias
Ybarra et al 2018	South Africa	Cross-sectional	Probability sampling; Face-to-face interview	Adolescent & adult in community (GP)	937	16-24	M:34.7; F:18.3		Ever practiced	10.9	31.3	Ever practiced	low risk of bias

## Sheet: supplementary table 2
Table S2: Reported condom use during penetrative heterosexual sex (oral, anal and vaginal)
NA: Not available
Author, Year (population category)	Report on condom use during heterosexual sexual act
	Anal sex (n= 19 studies)	Oral sex (n= 5 studies)	All penetrative sexual activities including oral or anal sex (n= 29 studies)
Katsivo, 1991(KAP)	NA	NA	None of the participants used condom for any sexual acts
Akande, 1994 (GP)	22.5% Nigerian and 27.5% Zimbabwean often used condom during anal sex	13.2% Nigerian and 16.5% Zimbabwean often used condom during oral sex	NA
Cossa et al 1994 (GP)	NA	NA	Only 0.3% of women reported that their partner ever used condom
Feldman et al 1997 (GP)	14.3% of boys and girls reported condom use during anal sex	NA	NA
Abdool karim et al 1998	Women that were <25years old used condom in 63.4% while those that were ≥ 25years old used condom during 57.1% of anal sexual acts	NA	NA
Matasha et al 1998 (GP)	NA	NA	33% used condom for sexual activity
van Damme et al 2002 (KAP)	NA	NA	67% vs 66% of participants in intervention group and control group respectively used condom for ≥ 50 sexual acts with clients
			12% vs 6% of participants in intervention group and control group respectively used condom for ≥ 50 sexual acts with sexual partners
Ramjee et al 2002 (KAP)	23% of men reported using condom during anal sex	NA	NA
Kalichman et al 2004 (GP)	89% of women reported not using condom during anal sex		NA
Dunkle et al 2005 (KAP)	NA	NA	49.8% used male condom for 50-75% of their sexual acts while 34.6% reported using condom for > 75% of their sexual acts
Schwandt et al 2006 (KAP)	45% of FSW reported consistent condom use during anal sex with their clients	NA	NA
	26.7% of FSW reported never using condom for anal sex with their clients
Jaspan et al 2007 (GP)	NA	NA	33% vs 26% reported ever using condom during sexual act when interviewed by paper or PDA respectively
Operario et al 2007 (GP)	NA	NA	27.6% of girls with both parents alive compared to 25.4% of girls with one or both parents deceased always used condom in the past 12 months
			41.2% of boys with both parents alive compared to 36.9% of boys with one or both parents deceased always used condom in the past 12 months
Watson-Jones et al 2007 (KAP)	NA	NA	30% reported condom use during the last sex
Bing et al 2008 (KAP)	NA	NA	Condom use was 45.2% with girlfriends, 40.8% with occasional partners and 60.6% with commercial partners during anal or vaginal sex
Skoler-Karpoff et al 2008 (GP)	NA	NA	34% used condom during the sexual act
Kalichman et al 2009 (KAP)	Men and women used condom during 67% and 50% of anal sex acts respectively	NA	NA
Andersson et al 2009 (GP)	The mean condom use during anal sex was 49.5% for steady partners and 73.1% for casual/anonymous partners	NA	NA
Bamidele et al 2009 (GP)	NA	NA	40% used condom during last sexual activity
Abdool Karim et al 2010 (GP)	NA	NA	22.8% living in rural centres and 42.8% living in urban communities always used condom
Ambaw et al 2010 (GP)	NA	NA	46.6% of the sexually experienced participants reported ever using condom during their sexual acts
Kalichman et al 2011 (KAP)	8% of men and 7% of women reported anal sex without condom	NA	NA
Mensch et al 2011 (GP)	NA	NA	25.2% and 24.5% of participants interviewed by ACASI and FTFI respectively reported using condom always during sexual activity
Nel et al 2011 (GP)	NA	NA	44.5% of participants in Madibeng and 43.5% participants in Mbekweni used condom during last sexual act
Veldhuijenzn et al 2011 (KAP)	24% and 21% of women never used condom with regular and casual partners for anal sex respectively	NA	NA
Cherie et al 2012 (GP)	26.1% of boys and girls reported consistent condom use during anal sex	12.2% of boys and girls reported consistent condom use during oral sex	NA
Guedou et al 2012 (KAP)	NA	NA	77.7% of participant reported using condom during their last sexual act
van-Loggerenberg et al 2012 (KAP)	50% consistently used condom during anal sex	54.8% consistently used condom during oral sex	NA
Clain et al 2012 (KAP)	NA	NA	Reported consistent condom use between Shebeen and non- Shebeen patrons’ that are men were 19% and 23% with primary partners, and 38% and 29% respectively for casual partners.
			Reported consistent condom use between Shebeen and non- Shebeen patrons’ that are women were 23% and 29% with primary partners, and 29% and 9% respectively for casual partners.
Peltzer 2012 (KAP)	54.3% of men and women reported never using condom for anal sex	65% of men and women reported never using condom for oral sex	NA
Gaffoor et al 2013 (GP)	NA	NA	47.5% used condom during last sexual activity
Gevers et al 2013 (GP)	NA	NA	73.9% and 50% condom use at the last sexual activity among girls and boys respectively
Lambdin et al 2013 (KAP)	NA	NA
			55% of men vs 69% of women reported condom use at last sexual act.
Asekun-Olarinmoye et al 2014 (GP)	NA	NA	54% of participants always use condom during sexual act.
Folayan et al 2014 (GP)	6.7% of boys and girls reported condom use during anal sex	1.7% of boys and girls reported condom use during oral sex	NA
Githuka et al 2014 (KAP)	13.2% women reported condom use at the last anal sex
Thurton et al 2014 (GP)	NA	NA	5% of participants reported using condom in the past 6 months for sexual acts.
Anyanwu et al 2015 (GP)	20.6% always and 9.8% sometimes use condom during anal sex.	NA	NA
Noguchi et al 2015 (GP)	NA	NA	74.6% reported condom use during the last sexual act.
Animasahun et al 2016 (GP)	NA	NA	47.4% used condom during sexual acts.
Dubbink et al 2016 (GP)	NA	NA	36.2% used condom during the last sexual act.
McLellan-Lemal et al 2016 (GP)	2.9% of women reported condom use during anal sex in the past 12 months	NA	NA
Teasdale et al 2016 (GP)	NA	NA	70.5% of participants used condom during last sexual act.
Giorgio et al 2017 (KAP)	NA	NA	58.7% reported inconsistent condom use in the past 3 months.
Hladik et al 2017 (KAP)	NA	NA	32% reported condom use in last sexual act.
Longo et al 2017 (KAP)	NA	NA	36% reported condom use in the last 3 months.
Shayo et al 2017 (GP)	36.4% of participants always use condom during female anal sex, and 25% used condom during the last female anal sex.	NA	NA
Ybarra et al 2018 (GP)	36.7% of those that ever-had anal sex reported using condom half of time or less while 63.3% used condom more than half of the time	NA	NA

## Sheet: supplementary table 3
Table S3: Risk of bias assessment for quantitative studies
CD: Can not determine; NA: Not Applicable; NR: Not reported.
Author; Year	Study Population	Response Rate	Eligibility Criteria	Sampling technique	Definition of Exposure/outcome in methods (anal sex)	Definition of Exposure/outcome in methods (oral sex)	Prevalence of outcome by sexual behaviour role (anal sex)	Prevalence of outcome by sexual behaviour role (oral sex)	Confounders/Risk factors measured	Ethical approvals obtained	Reviewer's comment
Soyinka 1979	Yes	Yes	NR	Yes	No	No	No	No	No	No	high risk of bias
Van de Perre et al 1985	Yes	Yes	Yes	No	No	No	Yes	Yes	No	No	high risk of bias
Wilson et al 1989	Yes	No	Yes	No	No	No	Yes	Yes	No	No	high risk of bias
Katsivo et al	Yes	No	Yes	No	No	NA	Yes	NA	NA	No	high risk of bias
Akande 1994	Yes	No	Yes	Yes	No	No	No	No	No	No	high risk of bias
Cossa et al 1994	Yes	Yes	Yes	No	No	No	Yes	No	No	No	high risk of bias
Feldman et al 1997	Yes	No	No	Yes	No	No	No	Yes	NA	No	high risk of bias
Abdool Karim et al 1998	Yes	No	Yes	NR	No	NA	Yes	NA	NA	No	high risk of bias
Matasha et al 1998	Yes	Yes	Yes	Yes	No	No	Yes	No	No	Yes	low risk of bias
Tengia-Kessy et al 1998	Yes	Yes	Yes	Yes	NA	No	NA	No	No	No	high risk of bias
Fawole et al 1999	Yes	No	No	No	NA	No	NA	No	No	No	high risk of bias
Sallah et al 1999	Yes	Yes	Yes	Yes	No	NA	Yes	No	NA	Yes	low risk of bias
Fonk et al 2000	Yes	Yes	Yes	No	No	NA	Yes	NA	No	Yes	low risk of bias
Gathece et al 2000	Yes	No	Yes	No	NA	No	NA	No	Yes	No	high risk of bias
Okesola et al 2000	Yes	No	No	No	NA	No	NA	No	No	No	high risk of bias
van Dammee et al 2002	Yes	Yes	Yes	Yes	No	NA	Yes	No	No	Yes	low risk of bias
Ramjee et al 2002	Yes	Yes	Yes	No	No	NA	Yes	NA	No	Yes	low risk of bias
Kalichman et al 2004	Yes	No	No	No	No	NA	Yes	NA	No	No	high risk of bias
Nicholas 2004	Yes	No	Yes	No	No	No	Yes	No	No	No	high risk of bias
NNoruka et al 2005	Yes	No	No	No	No	No	No	No	No	No	high risk of bias
Okafor et al 2005¥	Yes	Yes	Yes	Yes	No	No	No	No	No	No	high risk of bias
Mpofu et al 2006	Yes	No	Yes	Yes	Yes	NA	No	NA	No	No	high risk of bias
Schwandt et al 2006	Yes	Yes	Yes	Yes	No	NA	Yes	No	Yes	Yes	low risk of bias
Dunkle et al 2005	Yes	Yes	Yes	No	No	No	Yes	No	No	Yes	low risk of bias
Jaspan et al 2007	Yes	Yes	Yes	No	No	NA	Yes	NA	No	Yes	low risk of bias
Allen et al 2007	Yes	No	Yes	Yes	No	NA	Yes	NA	No	Yes	high risk of bias
Operario et al 2007	Yes	Yes	Yes	Yes	No	No	Yes	No	NA	Yes	low risk of bias
Watson-Jones et al 2007	Yes	Yes	Yes	No	No	NA	Yes	NA	No	Yes	low risk of bias
Adoga et al 2009	Yes	Yes	Yes	No	No	NA	Yes	NA	NA	Yes	low risk of bias
Cornman et al 2008	Yes	Yes	No	No	No	No	Yes	No	No	Yes	high risk of bias
Bing et al 2008	Yes	Yes	Yes	Yes	No	NA	Yes	NA	No	Yes	low risk of bias
Grijsen et al 2008	Yes	Yes	Yes	No	Yes	NA	Yes	NA	Yes	Yes	low risk of bias
Morhason-Bello et al 2008	Yes	Yes	Yes	Yes	No	No	No	No	No	Yes	high risk of bias
Pluddemann et al 2008	Yes	No	No	Yes	No	No	Yes	No	Yes	Yes	high risk of bias
Skoler-Karpoff et al 2008	Yes	Yes	Yes	No	No	No	Yes	No	No	Yes	low risk of bias
Andersson et al 2009	Yes	No	Yes	No	No	No	No	No	Yes	Yes	high risk of bias
Bamidele et al 2009	Yes	Yes	Yes	Yes		No	No	No	No	No	high risk of bias
Kalichman et al 2009	Yes	Yes	Yes	No	No	NA	Yes	NA	Yes	Yes	low risk of bias
Kazaura et al 2009	Yes	No	Yes	Yes	No	No	Yes	No	No	Yes	high risk of bias
van der Elst et al 2009	Yes	Yes	Yes	Yes	No	NA	Yes	NA	No	Yes	low risk of bias
Abdool karim et al 2010	Yes	No	Yes	No	No	NA	Yes	NA	No	Yes	high risk of bias
Abdool Karim et al 2011	Yes	Yes	Yes	No	No	NA	Yes	NA	No	Yes	low risk of bias
Ambaw et al 2010	Yes	Yes	Yes	Yes	Yes	Yes	No	No	Yes	Yes	low risk of bias
Opoku 2010	Yes	No	Yes	No	No	No	Yes	No	No	No	high risk of bias
Kalichman et al 2011	Yes	Yes	Yes	No	Yes	NA	Yes	NA	Yes	Yes	low risk of bias
Maswanya et al 2011	Yes	Yes	Yes	Yes	No	No	Yes	No	No	No	high risk of bias
Mensch et al 2011	Yes	Yes	Yes	No	Yes	NA	Yes	NA	No	Yes	low risk of bias
Priddy et al 2011	Yes	No	Yes	No	No	NA	Yes	NA	No	Yes	high risk of bias
Nel et al 2011	Yes	Yes	Yes	No	No	No	Yes	No	No	Yes	low risk of bias
Venkatesh et al 2011	Yes	Yes	Yes	No	No	NA	Yes	NA	No	Yes	low risk of bias
Veldhuijezn et al 2011	Yes	No	Yes	No	Yes	NA	Yes	NA	Yes	Yes	low risk of bias
Clain et al 2012	Yes	Yes	Yes	Yes	No	NA	Yes	NA	Yes	Yes	low risk of bias
Chege et al 2012	Yes	No	Yes	No	No	No	Yes	No	NA	Yes	high risk of bias
Cherie et al 2012	Yes	Yes	Yes	Yes	Yes	Yes	No	No	Yes	Yes	low risk of bias
Guedou et al 2012	Yes	Yes	Yes	Yes	No	No	Yes	No	No	Yes	low risk of bias
Loggerenberg et al 2012	Yes	No	Yes	No	No	No	Yes	No	No	Yes	high risk of bias
Peltzer 2012	Yes	Yes	Yes	No	No	No	No	No	No	Yes	high risk of bias
Gaffoor et al 2013	Yes	Yes	Yes	No	No	No	Yes	No	No	Yes	low risk of bias
Gray et al 2013	Yes	No	Yes	No	No	NA	Yes	NA	No	Yes	high risk of bias
Guffey et al 2014	Yes	Yes	Yes	Yes	No	NA	Yes	NA	No	Yes	low risk of bias
Essomna et al 2013	Yes	No	Yes	No	No	NA	Yes	NA	No	Yes	high risk of bias
Gevers et al 2013	Yes	Yes	Yes	Yes	Yes	Yes	Yes	No	Yes	Yes	low risk of bias
Kakoko 2013	Yes	No	Yes	Yes	No	No	No	No	NA	Yes	high risk of bias
Lambdin et al 2013	Yes	Yes	Yes	No	No	NA	Yes	NA	NA	Yes	low risk of bias
Scott-Sheldon et al 2013	Yes	Yes	Yes	No	Yes	NA	Yes	NA	No	Yes	low risk of bias
Vogt et al 2013	Yes	No	Yes	No	NA	Yes	NA	NA	NA	Yes	high risk of bias
Asekun-Olarinmoye et al 2014	Yes	Yes	Yes	Yes	No	No	No	No	No	Yes	high risk of bias
Davidson et al 2014	Yes	No	Yes	No	NA	No	NA	No	NA	Yes	high risk of bias
Folayan et al 2014	Yes	Yes	Yes	Yes	No	No	NA	No	Yes	Yes	low risk of bias
Githuka et al 2014	Yes	Yes	Yes	Yes	Yes	NA	Yes	NA	NA	Yes	low risk of bias
Jemmott et al 2014	Yes	Yes	Yes	Yes	Yes	NA	Yes	NA	No	Yes	low risk of bias
Kerwin et al 2014	Yes	No	Yes	Yes	NA	No	No	NA	Yes	Yes	low risk of bias
Mbulawa et al 2014	Yes	No	Yes	No	NA	NA	NA	No	No	Yes	high risk of bias
Meque et al 2014	Yes	No	Yes	Yes	NA	Yes	NA	No	Yes	Yes	low risk of bias
Anyanwu et al 2015	Yes	Yes	Yes	No	No	NA	Yes	NA	NA	Yes	high risk of bias
Noguchi et al 2015	Yes	Yes	Yes	No	No	NA	Yes	NA	Yes	Yes	low risk of bias
Palanee-Phillips et al 2015	Yes	Yes	Yes	No	No	No	Yes	NA	No	Yes	low risk of bias
Thurston et al 2014	Yes	Yes	Yes	No	No	No	Yes	NA	Yes	No	high risk of bias
Animasahun et al 2016	Yes	Yes	Yes	Yes	NA	No	NA	No	NA	Yes	low risk of bias
Arulogun et al 2016	Yes	Yes	Yes	Yes	NA	No	NA	No	NA	Yes	low risk of bias
Dubbink et al 2016	Yes	Yes	Yes	Yes	Yes	Yes	Yes	Yes	NA	Yes	low risk of bias
Lawan et al 2016	Yes	Yes	Yes	Yes	No	No	Yes	No	NA	Yes	low risk of bias
Luma et al 2016	Yes	Yes	Yes	No	No	No	No	NA	NA	Yes	high risk of bias
McLellan-Lemal et al 2016	Yes	Yes	Yes	No	No	No	Yes	NA	No	Yes	low risk of bias
Teasdale et al 2016	Yes	Yes	Yes	Yes	No	NA	Yes	NA	NA	Yes	low risk of bias
Dareng et al 2017	Yes	Yes	Yes	Yes	Yes	Yes	Yes	Yes	Yes	Yes	low risk of bias
Giorgio et al 2017	Yes	Yes	Yes	No	No	No	Yes	NA	NA	Yes	low risk of bias
Hladik et al 2017	Yes	Yes	Yes	No	No	NA	Yes	NA	NA	Yes	low risk of bias
Longo et al 2017	Yes	Yes	Yes	No	No	NA	Yes	NA	NA	Yes	low risk of bias
Shayo et al 2017	Yes	Yes	Yes	Yes	Yes	NA	Yes	NA	Yes	Yes	low risk of bias
Chikandiwa et al 2018	Yes	Yes	Yes	Yes	No	No	Yes	Yes	NA	Yes	low risk of bias
Davey et al 2018	Yes	Yes	Yes	Yes	Yes	Yes	Yes	Yes	NA	Yes	low risk of bias
Maheu-Giroux et al 2018	Yes	Yes	Yes	No	Yes	NA	Yes	NA	NA	Yes	low risk of bias
Ybarra et al 2018	Yes	Yes	Yes	Yes	Yes	Yes	Yes	No	NA	Yes	low risk of bias
											53

## Sheet: supplemtary table 4
Table S4: Risk of bias assessment of qualitative studies
CT: can not be determined
Author; Year	Aim	Method Appropriate	Study Design appropriate	Recruitment appropriate	Data collection method	Researcher & Participant Relationship	Ethical consideration	Data analysis sufficient	Findings clearly discussed	Significance of the study	Reviewers comments
Stadler et al 2007	Yes	Yes	Yes	CT	CT	Yes	No	CT	Yes	Yes	low risk of bias
Mavhu et al 2008	Yes	Yes	Yes	CT	CT	No	Yes	CT	CT	Yes	low risk of bias
Ndinda et al 2008	Yes	Yes	Yes	Yes	Yes	Yes	No	Yes	Yes	Yes	low risk of bias
Veldhuijezn et al 2011	Yes	Yes	Yes	CT	CT	No	Yes	CT	CT	Yes	low risk of bias
Duby et al 2014	Yes	Yes	Yes	Yes	Yes	CT	No	Yes	Yes	Yes	low risk of bias
Beckham et al 2015	CT	Yes	Yes	Yes	Yes	CT	Yes	Yes	Yes	Yes	low risk of bias
Matenga et al 2015	Yes	Yes	Yes	Yes	Yes	Yes	Yes	Yes	Yes	Yes	low risk of bias
Wamoyi et al 2015	Yes	Yes	Yes	Yes	Yes	Yes	Yes	Yes	Yes	Yes	low risk of bias
Duby et al 2016	Yes	Yes	Yes	Yes	Yes	Yes	Yes	Yes	Yes	Yes	low risk of bias
Mazeingia et al 2017	Yes	Yes	Yes	Yes	Yes	Yes	Yes	Yes	Yes	Yes	low risk of bias
Mtenga et al 2017	Yes	Yes	Yes	Yes	Yes	Yes	Yes	Yes	Yes	Yes	low risk of bias
Shayo et al 2017	Yes	Yes	Yes	Yes	Yes	Yes	Yes	Yes	Yes	Yes	low risk of bias
